# Supplementary material for: Nordic Walking Combined with Time-Restricted Eating Is Associated with Changes in Gut Microbiota Composition in Adults with Obesity—Pilot Study
Source: Nutrients. 2026 Jul 20;18(14):2373. doi: 10.3390/nu18142373 (PMC13414784; doi:10.3390/nu18142373)
Supplement: Supplementary file 1 [file nutrients-18-02373-s001.zip]

Archive with 1 entries (1 files):
- nutrients-4379161-supplementary.pdf
